# Supplementary material for: Corynebacterium matruchotii Demography and Adhesion Determinants in the Oral Cavity of Healthy Individuals
Source: Microorganisms. 2020 Nov 13;8(11):1780. doi: 10.3390/microorganisms8111780 (PMC7697164; doi:10.3390/microorganisms8111780)
Supplement: Supplementary file 1 [file microorganisms-08-01780-s001.zip]

Archive with 2 entries (2 files):
- Microorganism_Esberg et al Table_S1-S5.xlsx
- Microorganis_Figure S1.tif
