# Supplementary material for: Corynebacterium matruchotii Demography and Adhesion Determinants in the Oral Cavity of Healthy Individuals
Source: Microorganisms. 2020 Nov 13;8(11):1780. doi: 10.3390/microorganisms8111780 (PMC7697164; doi:10.3390/microorganisms8111780)
Supplement: Supplementary file 1 [file microorganisms-08-01780-s001.zip › Microorganism_Esberg et al Table_S1-S5.xlsx]

## Sheet: Table S1
Table S1. List of bacterial species and strains with culture medium and conditions for use in aggregation and adhesion experiments.																									Actinomyces gravenitzii	CCUG27294T		Actinomyces gravenitzii	Actinomyces gravenitzii
Species	Strain	Growth medium	Culture condition																						Actinomyces johnsonii	CCUG 33932 (PK1259)		Actinomyces johnsonii	Actinomyces johnsonii
Actinomyces gravenitzii	CCUG27294T	Chocolate agar	Anaerobic																					1	Actinomyces massiliensis	CCUG 53522T		Actinomyces massiliensis	Actinomyces massiliensis
Actinomyces johnsonii	CCUG 33932 (PK1259)	Chocolate agar	Anaerobic																					1	Actinomyces naeslundii	CCUG33928 (PK19)		Actinomyces naeslundii	Actinomyces naeslundii
Actinomyces massiliensis	CCUG 53522T	Chocolate agar	Aerobic, 5% CO2			Y4, C1000, D7ss, 389U, NCTC9710, 173Gh, IDH1705, SEA275a																		1	Actinomyces naeslundii	ATCC51655 (PK606)		Actinomyces naeslundii	Actinomyces odontolyticus
Actinomyces naeslundii	CCUG33928, ATCC51655	Chocolate agar	Anaerobic																					1	Actinomyces odontolyticus	PK984		Actinomyces odontolyticus	Actinomyces oris
Actinomyces odontolyticus	PK984	Chocolate agar	Anaerobic		389U																				Actinomyces odontolyticus	CCUG20536		Actinomyces oris	Actinomyces viscosus
Actinomyces oris	T14V	Chocolate agar	Anaerobic																						Actinomyces oris	T14V		Actinomyces viscosus	Aggregatibacter actinomycetemcomitans
Actinomyces viscosus	LY7	Chocolate agar	Anaerobic																						Actinomyces viscosus	LY7		Aggregatibacter actinomycetemcomitans	Bifidobacterium dentium
Aggregatibacter actinomycetemcomitans	Y4, C1000, D7ss, 389U, NCTC9710, 173Gh, IDH1705, SEA275a	Blood agar	Aerobic, 5% CO2		Aggregatibacter actinomycetemcomitans	D7ss																			Aggregatibacter actinomycetemcomitans	A4 (Serotype X)		Aggregatibacter actinomycetemcomitans	Bifidobacterium longum
Bifidobacterium dentium	CCUG18367T	Chocolate agar	Anaerobic		Aggregatibacter actinomycetemcomitans	IDH1705																			Aggregatibacter actinomycetemcomitans	A11 (Serotype X)		Aggregatibacter actinomycetemcomitans	Campylobacter gracilis
Bifidobacterium longum	CCUG15137	Rogosa agar	Aerobic, 5% CO2		Aggregatibacter actinomycetemcomitans	Y4																			Aggregatibacter actinomycetemcomitans	A1 (Serotype X)		Aggregatibacter actinomycetemcomitans	Corynebacterium durum
Campylobacter gracilis	CCUG 27720T	Chocolate agar	Anaerobic		Aggregatibacter actinomycetemcomitans	C1000																			Aggregatibacter actinomycetemcomitans	A3 (Serotype X)		Aggregatibacter actinomycetemcomitans	Corynebacterium matruchotii
Corynebacterium durum	CCUG60194, CCUG43120	Chocolate agar	Aerobic, 5% CO2		Aggregatibacter actinomycetemcomitans	389U																			Aggregatibacter actinomycetemcomitans	A5 (Serotype X)		Aggregatibacter actinomycetemcomitans	Filifactor alocis
Corynebacterium matruchotii	CCUG46620, CCUG47160	Blood agar	Aerobic, 5% CO2		Aggregatibacter actinomycetemcomitans	173Gh																			Aggregatibacter actinomycetemcomitans	A10 (Serotype X)		Aggregatibacter actinomycetemcomitans	Fusobacterium nucleatum subsp. nucleatum
Filifactor alocis	F1, F12	Blood agar	Anaerobic		Aggregatibacter actinomycetemcomitans	NCTC9710																			Aggregatibacter actinomycetemcomitans	A9 (Serotype X)		Aggregatibacter actinomycetemcomitans	Fusobacterium nucleatum subsp. polymorphum
Fusobacterium nucleatum subsp. nucleatum	CCUG25586	Chocolate agar	Anaerobic		Aggregatibacter actinomycetemcomitans	SEA275a																			Aggregatibacter actinomycetemcomitans	A12 (Serotype X)		Bifidobacterium dentium	Fusobacterium periodonticum
Fusobacterium nucleatum subsp. polymorphum	CCUG 9126T	Chocolate agar	Anaerobic																						Bifidobacterium dentium	CCUG18367T		Bifidobacterium longum	Gemella haemalysae
Fusobacterium periodonticum	CCUG14345T	Blood agar	Anaerobic																						Bifidobacterium longum	CCUG15137		Campylobacter gracilis	Haemophilus parainfluenzae
Gemella haemalysae	CCUG37985T	Chocolate agar	Aerobic, 5% CO2																						Campylobacter gracilis	CCUG 27720T		Corynebacterium durum	Lachnoanaerobaculum saburreum
Haemophilus parainfluenzae	CCUG12836T	Chocolate agar	Anaerobic																						Corynebacterium durum	CCUG43120		Corynebacterium durum	Lactobacillus brevis
Lachnoanaerobaculum saburreum	CCUG 28089T	Blood agar	Anaerobic																						Corynebacterium durum	CCUG60194		Filifactor alocis	Lactobacillus colehominis
Lactobacillus brevis	CCUG30670T	Rogosa agar	Anaerobic																						Filifactor alocis	F1		Filifactor alocis	Lactobacillus jensenii
Lactobacillus colehominis	CCUG44007T	Rogosa agar	Anaerobic																						Filifactor alocis	F12		Fusobacterium nucleatum subsp. nucleatum	Lactobacillus reuteri
Lactobacillus jensenii	CCUG35572T	Rogosa agar	Anaerobic																						Fusobacterium nucleatum subsp. nucleatum	CCUG25586		Fusobacterium nucleatum subsp. polymorphum,	Lactobacillus salivarius
Lactobacillus reuteri	CCUG33624	Rogosa agar	Anaerobic																						Fusobacterium nucleatum subsp. polymorphum,	CCUG9126		Fusobacterium periodonticum	Lactobacillus vaginalis
Lactobacillus salivarius	CCUG31453T	Rogosa agar	Anaerobic																						Fusobacterium periodonticum	CCUG14345T		Gemella haemalysae	Leptotrichia hofstadii
Lactobacillus vaginalis	CCUG31451, CCUG31452	Rogosa agar	Anaerobic																						Gemella haemalysae	CCUG37985T		Haemophilus parainfluenzae	Neisseria flavescens
Leptotrichia hofstadii	CCUG 47504T	Blood agar	Anaerobic																						Haemophilus parainfluenzae	CCUG12836T		Lachnoanaerobaculum saburreum	Porphyromonas gingivalis
Neisseria flavescens	CCUG17913T	Blood agar	Aerobic, 5% CO2																						Lachnoanaerobaculum saburreum	CCUG 28089T		Lactobacillus brevis	Prevotella denticola
Porphyromonas gingivalis	W50, W81, W83, W381, ATCC33277	Chocolate agar	Anaerobic																						Lactobacillus brevis	CCUG30670T		Lactobacillus colehominis	Rothia dentocariosa
Prevotella denticola	FO2891	Blood agar	Anaerobic																						Lactobacillus colehominis	CCUG44007T		Lactobacillus jensenii	Rothia mucilaginosa
Rothia dentocariosa	CCUG35437	Chocolate agar	Aerobic, 5% CO2																						Lactobacillus jensenii	CCUG35572T		Lactobacillus reuteri	Scardovia wiggsiae
Rothia mucilaginosa	CCUG20962T	Chocolate agar	Aerobic, 5% CO2																						Lactobacillus reuteri	CCUG33624		Lactobacillus salivarius	Selenomonas noxia
Selenomonas noxia	CCUG 53876T	Chocolate agar	Anaerobic																						Lactobacillus salivarius	CCUG31453T		Lactobacillus vaginalis	Streptococcus cristatus
Streptococcus cristatus	CCUG43159	Blood agar	Aerobic, 5% CO2																						Lactobacillus vaginalis	CCUG31451T		Lactobacillus vaginalis	Streptococcus gordonii
Streptococcus gordonii	SK12, SK120, Blackburn, M5, DL1, Sg184	Blood agar	Aerobic, 5% CO2																						Lactobacillus vaginalis	CCUG31452T		Leptotrichia hofstadii	Streptococcus intermedius
Streptococcus intermedius	ATCC27335	Blood agar	Aerobic, 5% CO2																						Leptotrichia hofstadii	CCUG 47504T		Neisseria flavescens	Streptococcus mitis
Streptococcus mitis	SK96, SK32, SK113	Blood agar	Aerobic, 5% CO2																						Neisseria flavescens	CCUG17913T		Porphyromonas gingivalis	Streptococcus mutans
Streptococcus mutans	IB, JBP, UA159, CCUG11788, NG8	Blood agar	Aerobic, 5% CO2																						Porphyromonas gingivalis	W83		Porphyromonas gingivalis
Streptococcus oralis	ATCC35037, LA11, LVG1, SK2, SK143, ATCC10557	Blood agar	Aerobic, 5% CO2																						Porphyromonas gingivalis	W381		Porphyromonas gingivalis
Streptococcus parasanguinis	CCUG30417	Blood agar	Aerobic, 5% CO2																						Porphyromonas gingivalis	ATCC33277		Porphyromonas gingivalis
Streptococcus sanguinis	ATCC10556, CCUG17826T, ATCC7073, SK112	Blood agar	Aerobic, 5% CO2																						Porphyromonas gingivalis	W50		Porphyromonas gingivalis
Streptococcus sobrinus	OMZ176	Blood agar	Aerobic, 5% CO2																						Porphyromonas gingivalis	W81		Prevotella denticola
Streptococcus suis	KU5	Blood agar	Aerobic, 5% CO2																						Prevotella denticola	FO2891		Rothia dentocariosa
Tannerella sp. HMT 286	CCUG 21028 AT	Chocolate agar	Anaerobic																						Rothia dentocariosa	CCUG35437		Rothia mucilaginosa
Veilonella atypica	CCUG56974T	Chocolate agar	Anaerobic																						Rothia mucilaginosa	CCUG20962T		Scardovia wiggsiae
Veilonella dispar	CCUG54948T	Chocolate agar	Anaerobic																						Scardovia wiggsiae	FO484		Selenomonas noxia
Scardovia wiggsiae	FO484	Blood agar	Anaerobic																						Selenomonas noxia	CCUG 53876T		Streptococcus oralis
a Kindly provided by Anders Johansson, Umeå University.																									Streptococcus oralis	ATCC35037		Streptococcus cristatus
																									Streptococcus cristatus	CCUG43159		Streptococcus gordonii
																									Streptococcus gordonii	SK120		Streptococcus gordonii
																									Streptococcus gordonii	SK12		Streptococcus gordonii
																									Streptococcus gordonii	Blackburn		Streptococcus gordonii
																									Streptococcus gordonii	M5		Streptococcus gordonii
																									Streptococcus gordonii	DL1		Streptococcus gordonii
																									Streptococcus gordonii	Sg184		Streptococcus intermedius
																									Streptococcus intermedius	ATCC27335		Streptococcus mitis
																									Streptococcus mitis	SK32		Streptococcus mitis
																									Streptococcus mitis	SK96		Streptococcus mitis biovar2
																									Streptococcus mitis biovar2	SK113		Streptococcus mutans
																									Streptococcus mutans	Ingbritt		Streptococcus mutans
																									Streptococcus mutans	NG8		Streptococcus mutans
																									Streptococcus mutans	UA159		Streptococcus mutans
																									Streptococcus mutans	JBP		Streptococcus mutans
																									Streptococcus mutans	CCUG11877		Streptococcus oralis
																									Streptococcus oralis	LA11		Streptococcus oralis	Streptococcus oralis
																									Streptococcus oralis	Sk143		Streptococcus oralis
																									Streptococcus oralis	LVG1		Streptococcus oralis
																									Streptococcus oralis	SK143		Streptococcus oralis
																									Streptococcus oralis	CCUG24892		Streptococcus oralis
																									Streptococcus oralis	SK2		Streptococcus oralis
																									Streptococcus oralis	LT11		Streptococcus parasanguinis
																									Streptococcus parasanguinis	CCUG30417		Streptococcus sanguinis	Streptococcus parasanguinis
																									Streptococcus sanguinis	ATCC10556		Streptococcus sanguinis	Streptococcus sanguinis
																									Streptococcus sanguinis	CCUG17826T		Streptococcus sanguinis
																									Streptococcus sanguinis	ATCC7073		Streptococcus sanguinis
																									Streptococcus sanguinis	SK112		Streptococcus sobrinus
																									Streptococcus sobrinus	OMZ176		Streptococcus suis	Streptococcus sobrinus
																									Streptococcus suis	KU5		Tannerella sp. HMT 286	Streptococcus suis
																									Tannerella sp. HMT 286	CCUG 21028 AT		Veilonella atypica	Tannerella sp. HMT 286
																									Veilonella atypica	CCUG56974T		Veilonella dispar	Veilonella atypica
																									Veilonella dispar	CCUG54948T			Veilonella dispar

## Sheet: Table S2
Table S2. C. matruchottii in saliva by various lifestyle factors.
Sampling at 18 months (n=129)				Sampling at 18-23 years (n=175)
	Detection prevalence	Chi-squared test			Mean abundance (95% CI)	Pearson corr-elation coefficient	aMann-Whitney test bSpearman correlation
Birth mode		p=0.508		Smokinga			p=0.032
vaginal (n=121)	49.6			yes (5%)	1.77 (1.49, 2.06)
Caesarian section (n=8)	37.5			no (96%)	2.09 (2.00, 2.17)
Feeding mode		p=0.083		Snusa			p=0.804
breast feeding (n=6)	83.3			yes (3%)	2.25 (1.57, 2.94)
formula (n=123)	47.2			no (97%)	2.07 (1.99, 2.15)
Use of pacifier		p=0.304		BMIb		-0.029	p=0.700
yes (n=81)	51.9			Sugar intake, E%b		0.040	p=0.603
no (n=46)	41.3			Sucrose intake, E%b		0.086	p=0.263
Cleaning pacifier in caregiver's mouth		p=0.442		Number of teethb		-0.136	p=0.072
yes (n=43)	58.1			DeMFSb		0.060	p=0.432
no (n=15)	46.7			Saliva flow rate, mL/minb		-0.058	p=0.450

## Sheet: Table S3
Table S3. Candidate partner bacteria for C. matruchotii in oral biofilm formation.
	Saliva
	18 years	5 years	3 years	18 months
Species	(R2=0.89, Q2=0.69)	(R2=0.94, Q2=0.59)	(R2=0.85, Q2=0.59)	(R2=0.79, Q2=0.53)
Actinomyces naeslundii	2.2a	2.1	2.9	2.8																			4	S16	16				Actinomyces naeslundii	2.75576			Actinomyces naeslundii	2.61143	4
Fusobacterium nucleatum subsp. polymorphum	3.2	3.0	2.3	2.9																			4	S149	149			0.14	Fusobacterium nucleatum subsp. polymorphum	2.89869	0.144486		Tannerella sp. HMT 286	2.6722	4
Leptotrichia sp. HMT 392	2.4	2.5	3.8	2.6																			4	S231	231			0.13	Leptotrichia sp. HMT 392	2.62907	0.133467		Cardiobacterium hominis	2.3417	3
Tannerella sp. HMT 286	2.9	2.6	2.9	3.6																			4	S445	445			0.18	Tannerella sp. HMT 286	3.56798	0.179048		Campylobacter gracilis	2.02204	2
Capnocytophaga granulosa	3.2	2.5		3.8																			3	S89	89			0.18	Capnocytophaga granulosa	3.82811	0.17955		Cardiobacterium valvarum	2.5253	2
Capnocytophaga sp. HMT 326	2.1	2.0	2.3																				3	S109	109			0.11	Cardiobacterium hominis	2.20251	0.111471		Selenomonas noxia	2.50083	2
Cardiobacterium hominis	2.8	2.3		2.2																			3	S348	348			0.16	Prevotella sp. HMT 317	3.07775	0.156706		Actinomyces massiliensis	3.66897
Prevotella sp. HMT 317		3.1	2.4	3.1																													Actinomyces sp. HMT 171	2.39234
Campylobacter gracilis	2.9	2.5																					2	S110	110			0.1	Cardiobacterium valvarum	1.97144	0.0998484		Actinomyces sp. HMT 178	2.66003
Cardiobacterium valvarum	2.4			2.0																			2	S305	305			0.11	Porphyromonas sp. HMT 275	2.37617	0.108652		Bergeyella sp. HMT 322	3.30121
Gemella morbillorum		2.6	2.0
Leptotrichia hongkongensis	2.7	1.9																															Capnocytophaga sp. HMT 336	2.51056
Leptotrichia sp. HMT 225			3.1	4.3
Porphyromonas sp. HMT 275	2.1			2.4																													Capnocytophaga sputigena	2.18224
Prevotella maculosa	2.3		2.2																														Gemella haemolysans	2.0672
Selenomonas noxia	2.9		3.1																														Granulicatella adiacens	2.12017
Actinomyces dentalis	2.6
Actinomyces odontolyticus sp. HMT 178	3.0																													2.41924	0.122323		Leptotrichia hofstadii	3.63079
Actinomyces oris	2.1																													2.44033	0.116975		Leptotrichia wadei	2.0394
Actinomyces sp. HMT 169		2.5																												2.82675	0.143844		Streptococcus mitis	3.04
Aggregatibacter sp. HMT 458			2.6																											4.33268	0.213074		Streptococcus sanguinis	2.31947
Campylobacter rectus	2.4																													4.36563	0.21296		Veillonella dispar	2.31523
Capnocytophaga leadbetteri				2.4
Capnocytophaga sp. HMT 336			3.8
Catonella sp. HMT 164				2.4
Corynebacterium durum	2.2
Fusobacterium sp. HMT 203			2.1
Kingella oralis	2.4
Lachnoanaerobaculum saburreum	2.8
Lachnoanaerobaculum umeaense				2.4
Lachnospiraceae [G-3] bacterium HMT 100				2.8
Leptotrichia buccalis	2.6
Leptotrichia shahii			2.5
Leptotrichia sp. HMT 879		1.9
Olsenella sp. HMT 807	2.0
Peptostreptococcaceae [XI][G-7] yurii			2.1
Prevotella maculosa			2.2
Prevotella oulorum			2.0
Prevotella saccharolytica			2.3
Rothia aeria		2.8
Ruminococcaceae [G-1] bacterium HMT 075			2.1
Saccharibacteria (TM7) [G-1] bacterium HMT 348				4.4
Selenomonas artemidis			2.1
Streptococcus cristatus clade 886		3.0
a VIP values for the age-specific PLS model
Age-specific multivariate PLS modeling was used to identify partners associated with C. matruchotii abundance in saliva and tooth biofilm samples.

## Sheet: Table S4
Table S4. Ability of bacterial partners to coaggregate, coadhere, and recruit C. matruchotii to the tooth surface.
Species	Name	Coaggregation	Coadhesion	Tooth recrutment
Actinomyces naeslundii	CCUG33928 (PK19)	++	++	+
Actinomyces naeslundii	ATCC 51655 (PK606)	++	++	+
Actinomyces odontolyticus	PK984	+	++	+
Fusobacterium nucleatum subsp. nucleatum	CCUG25586	++	++	++
Fusobacterium nucleatum subsp. polymorphum,	CCUG9126	++	++	++
Corynebacterium durum	CCUG43120	++	++	-
Lactobacillus reuteri	CCUG33624	-	++	+
Streptococcus cristatus	CCUG43159	(+)	+	-
Streptococcus mitis	SK32	-	+	+
Aggregatibacter actinomycetemcomitans	D7ss	-	(+)	n.t.
Aggregatibacter actinomycetemcomitans	IDH1705	-	(+)	n.t.
Rothia dentocariosa	CCUG35437	-	(+)	n.t.
Aggregatibacter actinomycetemcomitans	Y4	+	-	n.t.
Aggregatibacter actinomycetemcomitans	C1000	+	-	n.t.
Aggregatibacter actinomycetemcomitans	389U	+	-	n.t.
Aggregatibacter actinomycetemcomitans	173Gh	+	-	n.t.
Fusobacterium periodonticum	CCUG14345T	++	-	n.t.
Gemella haemalysae	CCUG37985T	+	-	n.t.
Porphyromonas gingivalis	W83	++	-	n.t.
Porphyromonas gingivalis	W381	++	-	n.t.
Porphyromonas gingivalis	ATCC33277	++	-	n.t.
Porphyromonas gingivalis	W50	++	-	n.t.
Porphyromonas gingivalis	W81	++	-	n.t.
Streptococcus oralis	ATCC35037	+	-	n.t.
Veilonella dispar	CCUG54948T	+	-	n.t.
Aggregatibacter actinomycetemcomitans	NCTC9710	-	-	n.t.
Aggregatibacter actinomycetemcomitans	SEA275a	-	-	n.t.
Actinomyces gravenitzii	CCUG27294T	-	-	n.t.
Actinomyces johnsonii	CCUG 33932 (PK1259)	-	-	n.t.
Actinomyces massiliensis	CCUG 53522T	-	-	n.t.
Actinomyces odontolyticus	CCUG20536	-	-	n.t.
Actinomyces oris	T14V	-	-	n.t.
Actinomyces viscosus	LY7	-	-	n.t.
Bifidobacterium dentium	CCUG18367T	-	-	n.t.
Bifidobacterium longum	CCUG15137	-	-	n.t.
Campylobacter gracilis	CCUG 27720T	-	-	n.t.
Corynebacterium durum	CCUG60194	-	-	n.t.
Filifactor alocis	F1	-	-	n.t.
Filifactor alocis	F12	-	-	n.t.
Haemophilus parainfluenzae	CCUG12836T	-	-	n.t.
Lachnoanaerobaculum saburreum	CCUG 28089T	-	-	n.t.
Lactobacillus brevis	CCUG30670T	-	-	n.t.
Lactobacillus colehominis	CCUG44007T	-	-	n.t.
Lactobacillus jensenii	CCUG35572T	-	-	n.t.
Lactobacillus salivarius	CCUG31453T	-	-	n.t.
Lactobacillus vaginalis	CCUG31451T	-	-	n.t.
Lactobacillus vaginalis	CCUG31452T	-	-	n.t.
Leptotrichia hofstadii	CCUG 47504T	-	-	n.t.
Neisseria flavescens	CCUG17913T	-	-	n.t.
Prevotella denticola	FO2891	-	-	n.t.
Rothia mucilaginosa	CCUG20962T	-	-	n.t.
Selenomonas noxia	CCUG 53876T	-	-	n.t.
Streptococcus gordonii	SK120	-	-	n.t.
Streptococcus gordonii	SK12	-	-	n.t.
Streptococcus gordonii	Blackburn	-	-	n.t.
Streptococcus gordonii	M5	-	-	n.t.
Streptococcus gordonii	DL1	-	-	n.t.
Streptococcus gordonii	Sg184	-	-	n.t.
Streptococcus intermedius	ATCC27335	-	-	n.t.
Streptococcus mitis	SK96	-	-	n.t.
Streptococcus mitis biovar2	SK113	-	-	n.t.
Streptococcus mutans	Ingbritt	-	-	n.t.
Streptococcus mutans	NG8	-	-	n.t.
Streptococcus mutans	UA159	-	-	n.t.
Streptococcus mutans	JBP	-	-	n.t.
Streptococcus mutans	CCUG11877	-	-	n.t.
Streptococcus oralis	LA11	-	-	n.t.
Streptococcus oralis	Sk143	-	-	n.t.
Streptococcus oralis	LVG1	-	-	n.t.
Streptococcus oralis	SK143	-	-	n.t.
Streptococcus oralis	CCUG24892	-	-	n.t.
Streptococcus oralis	SK2	-	-	n.t.
Streptococcus oralis	LT11	-	-	n.t.
Streptococcus parasanguinis	CCUG30417	-	-	n.t.
Streptococcus sanguinis	ATCC10556	-	-	n.t.
Streptococcus sanguinis	CCUG17826T	-	-	n.t.
Streptococcus sanguinis	ATCC7073	-	-	n.t.
Streptococcus sanguinis	SK112	-	-	n.t.
Streptococcus sobrinus	OMZ176	-	-	n.t.
Streptococcus suis	KU5	-	-	n.t.
Tannerella sp. HMT 286	CCUG 21028 AT	-	-	n.t.
Veilonella atypica	CCUG56974T	-	-	n.t.
Scardovia wiggsiae	FO484	-	-	n.t.
n.t. = not tested in the hydroxiapatite assay (tooth mimicking assay)

## Sheet: Table S5
Table S5. Bacterial-bacterial binding properties.
			C. matruchotii
		Heat inactivateda	CCUG46620			CCUG47160
Genus	Strain		No	Yes		No	Yes
Actinomyces naeslundii	CCUG33928 (PK19)	No	++	-		++	-
		Yes	++	-		++	-
Actinomyces naeslundii	ATCC 51655 (PK606)	No	++	-		++	-
		Yes	-	-		-	-
Actinomyces odontolyticus	PK984	No	++	-		+	-
		Yes	++	-		+	-
F. nucleatum subsp. polymorphum	CCUG9126	No	++	+		+	+
		Yes	-	-		-	-
F. periodnticum	CCUG14345T	No	+	++		+	+
		Yes	-	-		-	-
F. nucleatum subsp. nucleatum	CCUG25586	No	+	++		+	++
		Yes	-	-		-	-
Porphyromonas gingivalis	w50, w81, w381	No	++	++		++	++
		Yes	-	-		-	-
a treated at 80°C for 30 min
